# Supplementary material for: Assessment of Subjective Well-Being in a Cohort of University Students and Staff Members: Association with Physical Activity and Outdoor Leisure Time during the COVID-19 Pandemic
Source: Int J Environ Res Public Health. 2022 Apr 14;19(8):4787. doi: 10.3390/ijerph19084787 (PMC9025284; doi:10.3390/ijerph19084787)
Supplement: Supplementary file 1 [file ijerph-19-04787-s001.zip]

Archive with 1 entries (1 files):
- ijerph-1600029-supplementary.pdf
